# Supplementary material for: Therapeutic Implications of TGF-β Pathway in Desmoid Tumor Based on Comprehensive Molecular Profiling and Clinicopathological Properties
Source: Cancers (Basel). 2022 Dec 2;14(23):5975. doi: 10.3390/cancers14235975 (PMC9737545; doi:10.3390/cancers14235975)
Supplement: Supplementary file 1 [file cancers-14-05975-s001.zip]

Archive with 5 entries (5 files):
- SuppleFigure_1109_2.pdf
- Supplementary table S3.pdf
- Supplementary Table S4.pdf
- Supplimentary Table S2..pdf
- Supplmentary Table S1.Desmoid patient.pdf
